# Supplementary material for: In Vitro Imaging and Molecular Characterization of Ca2+ Flux Modulation by Nanosecond Pulsed Electric Fields
Source: Int J Mol Sci. 2023 Oct 26;24(21):15616. doi: 10.3390/ijms242115616 (PMC10647260; doi:10.3390/ijms242115616)
Supplement: Supplementary file 1 [file ijms-24-15616-s001.zip]

Archive with 1 entries (1 files):
- ijms-2624237-supplementary.pdf
